# Supplementary material for: In Silico Insight into Potential Anti-Alzheimer’s Disease Mechanisms of Icariin
Source: Int J Mol Sci. 2016 Jan 15;17(1):113. doi: 10.3390/ijms17010113 (PMC4730354; doi:10.3390/ijms17010113)
Supplement: Supplementary file 1 [file ijms-17-00113-s001.zip]

Archive with 3 entries (2 files):
- ijms-110822-Supplementary Materials/
- ijms-110822-Supplementary Materials/ijms-110822-supplementary tables.pdf
- ijms-110822-Supplementary Materials/Supplementary Materials 3 pose structures.zip
